# Supplementary material for: Real World Experience of Second-Line Treatment Strategies after Palbociclib and Letrozole: Overall Survival in Metastatic Hormone Receptor-Positive Human Epidermal Growth Factor Receptor 2-Negative Breast Cancer
Source: Cancers (Basel). 2023 Jun 30;15(13):3431. doi: 10.3390/cancers15133431 (PMC10341332; doi:10.3390/cancers15133431)
Supplement: Supplementary file 1 [file cancers-15-03431-s001.zip]

Archive with 1 entries (1 files):
- cancers-2451410-supplementary.pdf
